# Supplementary material for: Clinical translation of surgical simulated closure of a ventricular septum defect
Source: Interact Cardiovasc Thorac Surg. 2022 May 23;35(3):ivac122. doi: 10.1093/icvts/ivac122 (PMC9486874; doi:10.1093/icvts/ivac122)
Supplement: ivac122_Supplementary_Data [file ivac122_supplementary_data.zip]

Archive with 3 entries (3 files):
- vedio.mp4
- Supplemental Figure Legends.docx
- Supplementary materials without mark  .docx
